# Supplementary material for: The global distribution and diversity of protein vaccine candidate antigens in the highly virulent Streptococcus pnuemoniae serotype 1
Source: Vaccine. 2017 Feb 7;35(6):972–80. doi: 10.1016/j.vaccine.2016.12.037 (PMC5287219; doi:10.1016/j.vaccine.2016.12.037)
Supplement: Supplementary data 1 [file mmc1.xlsx]

## Sheet: inclusion_list_376.txt.assembly
SRA Accession	Avg Contig Length	Largest Contig	N50	Contigs in N50	N60	Contigs in N60	N70	Contigs in N70	N80	Contigs in N80	N90	Contigs in N90	N100	Contigs in N100	No scaffolded bases (N)	Total Raw Reads	Reads Mapped	Reads Unmapped	Reads Paired	Reads Unpaired	Total Raw Bases	Total Bases Mapped	Total Bases Mapped (Cigar)	Average Read Length	Maximum Read Length	Average Quality	Insert Size Average	Insert Size Std Dev
ERR018020	19659.8	168559	43500	15	37973	20	31854	26	20909	34	11261	47	100	105	64391	1276542	1173197	103345	1085462	87735	68933268	63352638	63299556	54	54	29.8	358.1	75.6
ERR018021	17221.8	162377	37174	16	26353	23	21871	31	16232	42	8223	61	322	120	30110	2088348	1932254	156094	1802452	129802	112770792	104341716	104252125	54	54	29.7	367	75.4
ERR018029	22455.5	97718	44832	16	42227	20	32209	26	21419	34	12773	47	378	92	9834	2826254	2645954	180300	2479494	166460	152617716	142881516	142764526	54	54	29.8	361.1	71.3
ERR018034	21028.8	155280	43543	16	37642	21	27991	27	20506	36	12822	48	328	98	11590	2317236	2120654	196582	1934254	186400	125130744	114515316	114387396	54	54	29.1	334.2	79.4
ERR018042	20901.7	97548	42488	17	37878	22	27921	28	17342	38	12015	53	267	99	5653	2818128	2577685	240443	2369076	208609	152178912	139194990	139038012	54	54	29	344.8	77.9
ERR018044	24997.6	112331	48081	15	41867	19	35040	25	26408	31	16932	41	322	83	12600	3410494	3022842	387652	2767924	254918	184166676	163233468	163050114	54	54	28.8	352.3	78.4
ERR018075	18904	117679	39365	17	28993	23	25116	31	15946	41	10024	57	160	109	24292	1907240	1794539	112701	1698820	95719	102990960	96905106	96837233	54	54	30.2	335.1	81.3
ERR018076	9428.71	65072	20491	31	17369	42	12154	56	8847	76	5203	107	99	216	127169	1070182	954691	115491	884380	70311	57789828	51553314	51513810	54	54	30.2	322.8	78
ERR018079	15737.1	89471	35774	18	23855	25	19919	34	12883	46	7500	66	117	130	25714	2043428	1905665	137763	1806038	99627	110345112	102905910	102834616	54	54	30.2	345.2	72
ERR018085	14452.8	90088	31848	20	23906	28	18590	37	12244	51	7450	71	119	141	36611	2147410	1970972	176438	1828228	142744	115960140	106432488	106342459	54	54	29.7	339.7	80.4
ERR018092	17969.3	165633	40237	15	31820	21	28107	28	21445	37	11093	50	79	115	87459	1395838	1284223	111615	1194092	90131	75375252	69348042	69288248	54	54	29.8	364.7	80.3
ERR018107	16824.1	95593	32245	20	23963	27	20070	37	15576	48	9807	65	118	122	18306	2237004	2007120	229884	1801444	205676	120798216	108384480	108267864	54	54	29.3	311.5	70
ERR033114	26096.8	181064	48572	13	42243	18	31134	24	24582	31	16419	41	399	80	762	2765066	2664321	100745	2573190	91131	149313564	143873334	143820791	54	54	33	247.5	61.5
ERR033120	22221.2	129950	41518	18	33688	23	25466	30	21497	39	13198	51	354	94	2735	2408316	2294205	114111	2205220	88985	130049064	123887070	123842428	54	54	32.9	244.4	58.7
ERR033122	28049.1	180988	50456	13	45076	18	41623	23	28150	29	19771	38	354	75	155	3372262	3228074	144188	3132592	95482	182102148	174315996	174258492	54	54	33	242.5	64.1
ERR033123	18742.5	112797	37800	20	29495	26	21613	34	15717	45	9093	62	322	110	1943	2588742	2481360	107382	2410002	71358	139792068	133993440	133949847	54	54	33.1	233	49.3
ERR033130	30463	181051	60761	12	46222	16	42257	21	27955	27	21596	36	313	68	327	3238018	3072409	165609	2990598	81811	174852972	165910086	165858740	54	54	33.1	242	60.2
ERR033141	32348.3	151857	60787	12	46130	17	43517	21	31716	27	21689	35	311	64	204	3658584	3566034	92550	3481490	84544	197563536	192565836	192511706	54	54	33.1	250.2	62.9
ERR033146	30854.6	180987	59179	13	46258	17	42628	22	27175	28	19406	36	341	67	299	3258758	3177599	81159	3095450	82149	175972932	171590346	171542748	54	54	33.1	256.5	59.7
ERR033151	27948	180985	45111	15	42279	19	32832	25	26322	31	19875	41	560	74	186	3148410	3034507	113903	2940288	94219	170014140	163863378	163819691	54	54	33.2	230.4	58
ERR023568	41645	237072	75031	9	72264	12	51819	15	44529	19	24854	25	383	49	97	2854234	2058435	795799	2013350	45085	308257272	222310980	222046584	108	108	27.7	239.3	69.7
ERR023569	108981	617752	201884	3	191279	4	161681	6	85282	7	49009	10	310	19	25	5090562	3692690	1397872	3610038	82652	549780696	398810520	398328338	108	108	27.8	250	79.5
ERR023570	79433.9	244873	136498	6	120018	8	97753	9	87206	12	53633	15	1028	26	47	4063330	3140581	922749	3070994	69587	438839640	339182748	338776054	108	108	28.5	240.2	73.4
ERR023571	39461.2	302901	131985	6	84283	8	71248	11	57001	14	44671	18	337	52	34	7001534	4592703	2408831	4480296	112407	756165672	496011924	495382836	108	108	26.7	239.7	73.8
ERR023572	102210	318938	173301	5	140011	7	120677	8	89225	10	70745	12	326	20	84	6473494	4575130	1898364	4475930	99200	699137352	494114040	493549918	108	108	27.5	255	86.5
ERR023573	27634.5	146057	69517	10	56745	13	40575	18	30319	24	18559	33	343	75	287	3976130	3171608	804522	3101194	70414	429422040	342533664	342124400	108	108	29	228.2	61.8
ERR023574	82811.8	280994	168403	5	119861	7	103995	8	72275	11	60586	14	386	25	140	4204090	2981958	1222132	2914514	67444	454041720	322051464	321659723	108	108	27.5	242.7	73.9
ERR023575	44446.2	244498	88986	8	64887	11	57588	14	45518	19	29307	24	326	46	33	4932586	3234981	1697605	3168162	66819	532719288	349377948	348992976	108	108	26.4	234	66.4
ERR023576	93258.1	398116	198107	4	192681	5	142277	7	97716	8	47335	11	326	22	85	5464208	3741500	1722708	3661054	80446	590134464	404082000	403616801	108	108	27.2	246.2	74.1
ERR023577	49879.4	185913	91701	8	79086	10	68976	13	53732	16	44798	20	345	41	41	4076372	2551077	1525295	2499562	51515	440248176	275516316	275187462	108	108	26	250.2	76.3
ERR023578	66208	444170	126475	4	118686	6	85322	8	67763	11	47748	14	352	31	21	3217412	2179303	1038109	2123612	55691	347480496	235364724	235061032	108	108	26.9	248.1	74.5
ERR023579	6820.05	67804	17282	36	13259	50	10367	67	6852	91	3666	132	303	296	836	1546282	1239751	306531	1208106	31645	166998456	133893108	133731807	108	108	29	230.2	63.3
ERR357210	23251.7	159172	61053	11	56251	15	45568	19	30029	25	13266	36	301	88	54	4136250	2058979	2077271	2011204	47775	446715000	222369732	222129164	108	108	25.3	233.1	71
ERR357219	18700.2	151329	75850	10	70053	12	48561	16	31316	21	15221	29	307	110	493	2984262	1701945	1282317	1654594	47351	322300296	183810060	183602169	108	108	26.3	246.7	80
ERR357220	58593.7	299539	243026	4	136480	5	60541	8	55107	11	26530	16	304	35	70	3475464	1897835	1577629	1850426	47409	375350112	204966180	204742323	108	108	25.8	239.9	76.7
ERR357211	55854.3	340112	127620	5	80077	7	70235	10	60564	13	45575	17	375	37	82	5471242	3162487	2308755	3090816	71671	590894136	341548596	341191318	108	108	26.4	240.1	73.1
ERR357212	32709	287923	75795	7	67763	10	60357	14	46148	17	22043	24	328	63	16	3600310	2098646	1501664	2056794	41852	388833480	226653768	226421598	108	108	26.5	228.5	68.4
ERR357213	45461.6	181453	119208	7	97682	9	65878	12	59820	15	26939	19	346	45	99	3654040	2352081	1301959	2303216	48865	394636320	254024748	253769431	108	108	27.2	242.6	74.7
ERR357214	83993.6	331588	167570	5	152374	6	91309	8	67873	11	50049	14	728	25	76	4085048	2438006	1647042	2386896	51110	441185184	263304648	263034953	108	108	26.6	251	75.1
ERR357215	40262.2	244665	99579	7	91651	9	81619	12	70474	14	25477	21	364	51	78	5608682	3233898	2374784	3169798	64100	605737656	349260984	348912401	108	108	26	238.6	69.9
ERR357216	37987.1	249733	75898	8	66070	11	50514	15	34712	19	23692	27	360	55	116	3508496	1940933	1567563	1893800	47133	378917568	209620764	209395151	108	108	26.2	248.8	77.4
ERR357217	25033.2	178177	73916	10	53939	13	48330	17	44496	22	18298	29	315	82	486	3890236	2218178	1672058	2169790	48388	420145488	239563224	239309900	108	108	26	228.6	68.9
ERR357218	46507.9	245590	90272	8	79064	10	56091	13	45618	17	24539	23	356	44	31	3470788	1737235	1733553	1691386	45849	374845104	187621380	187406181	108	108	25	255.8	82.8
ERR023582	63826.3	307010	199853	4	189402	5	123637	7	79862	9	53504	12	354	33	123	8715388	6580959	2134429	6370444	210515	941261904	710743572	709663268	108	108	27.7	243.2	75
ERR023583	39715.4	426188	134830	5	109373	7	85301	9	52840	13	42302	17	346	53	118	7467054	5544281	1922773	5353092	191189	806441832	598782348	597813935	108	108	27.5	230.1	68.1
ERR023584	41968	316748	99940	6	64733	9	60540	12	52234	16	26350	21	334	49	76	5537712	3636691	1901021	3517894	118797	598072896	392762628	392148083	108	108	26	245.4	76
ERR023585	81752.8	314733	119137	6	92804	9	84080	11	77611	13	68099	16	376	25	22	2793422	2382588	410834	2319342	63246	301689576	257319504	256967193	108	108	29.3	229.7	72
ERR023586	24875.6	149100	74977	10	72274	12	54811	16	34820	20	20699	27	307	83	114	3045422	2120547	924875	2050544	70003	328905576	229019076	228663176	108	108	26.8	222	69.2
ERR023587	18173.6	181818	70399	10	66197	13	41442	18	24172	24	14695	34	305	113	753	2491684	1582529	909155	1533042	49487	269101872	170913132	170654842	108	108	25.5	239.9	71.6
ERR023589	103052	390966	324626	3	226692	4	120111	6	99990	7	66055	10	373	20	144	6657214	4155706	2501508	4033170	122536	718979112	448816248	448173350	108	108	25.6	245.3	75.1
ERR023590	93366.2	377943	191593	4	188278	5	95884	7	77270	10	60654	13	344	22	10	5241896	4668632	573264	4536450	132182	566124768	504212256	503492709	108	108	30	232.9	76.2
ERR023591	79469.7	428402	171399	4	147361	5	126167	7	110742	8	56452	11	370	26	43	8876716	5374787	3501929	5187958	186829	958685328	580476996	579511577	108	108	25	239.7	74.7
ERR023592	8713.38	66937	21407	27	16984	38	13416	51	9241	70	4095	101	302	234	109	1753704	1440223	313481	1401150	39073	189400032	155544084	155333406	108	108	28.9	231.6	57.8
ERR023594	54041.5	266398	126388	6	96449	8	85376	10	60540	13	29152	17	343	38	91	3933334	2368036	1565298	2308220	59816	424800072	255747888	255437044	108	108	26.5	254.7	82.8
ERR023595	36354.1	321764	79649	7	56058	10	46067	14	43090	19	20747	26	374	57	138	3345478	1868169	1477309	1815556	52613	361311624	201762252	201504924	108	108	25.9	233	76
ERR023596	25896.5	322327	77359	9	48717	12	44394	17	27524	23	14244	33	373	81	150	3088242	2015161	1073081	1959568	55593	333530136	217637388	217357617	108	108	27.5	227.1	71
ERR023597	38124.7	251387	89990	8	81317	10	66118	13	46105	17	35544	22	348	54	75	3110960	1553263	1557697	1513348	39915	335983680	167752404	167542435	108	108	25.2	232.2	73.4
ERR023598	47848.4	363486	97708	6	94831	8	70942	11	67567	14	39936	18	367	43	27	7318232	5179363	2138869	5050966	128397	790369056	559371204	558700223	108	108	27.9	231.2	70.5
ERR023599	14319	108231	43099	17	31887	23	23219	30	14252	41	9457	59	311	144	60	3015944	2302571	713373	2244862	57709	325721952	248677668	248372214	108	108	28.7	222.7	61.9
ERR023600	34138.6	465023	133280	4	97733	6	71192	9	48864	12	21564	18	318	61	84	6997384	4683629	2313755	4564640	118989	755717472	505831932	505202429	108	108	27.4	232.5	66.2
ERR023601	15605.5	165983	49313	14	40930	19	26426	25	20582	35	11496	48	311	133	126	4989380	2610571	2378809	2537050	73521	538853040	281941668	281576849	108	108	25.3	225	65
ERR023602	51136.7	187090	98602	8	90129	11	79881	13	53564	16	32837	21	377	41	5	4382876	2210525	2172351	2156582	53943	473350608	238736700	238464685	108	108	25.2	241.7	82.5
ERR023603	52829.2	200496	90807	9	86160	11	71038	14	61813	17	44563	22	346	40	101	6424274	3641289	2782985	3546708	94581	693821592	393259212	392782541	108	108	25.9	217.8	68.4
ERR023604	68878.2	281857	144986	5	133977	7	93244	8	68839	11	55805	14	846	30	92	4000058	2724578	1275480	2649112	75466	432006264	294254424	293877333	108	108	27.4	233.3	69.8
ERR023605	8970.22	82775	23990	25	19334	34	15409	46	10354	62	5822	87	304	227	18	1685996	1336376	349620	1300638	35738	182087568	144328608	144161323	108	108	29.1	231.5	66.1
ERR023607	53903.2	275932	85231	8	70282	11	56170	14	45506	18	35759	23	340	38	27	3304224	1133653	2170571	1106812	26841	356856192	122434524	122307927	108	108	23.3	227.8	72.8
ERR023608	26048.6	236754	74884	9	72110	11	49225	15	41667	19	16388	28	307	79	277	3652210	1147521	2504689	1112996	34525	394438680	123932268	123792504	108	108	22.9	228.8	77.8
ERR023609	19916.4	183582	67115	11	51705	15	43480	19	25245	25	10502	37	305	103	576	2257876	1181263	1076613	1142386	38877	243850608	127576404	127424878	108	108	25.8	239.6	74.6
ERR023610	51608.8	315989	101388	6	84355	8	64623	11	60179	14	46424	18	365	40	94	3207690	1712243	1495447	1672406	39837	346430520	184922244	184721671	108	108	25.8	262.2	86.4
ERR023611	21424.9	193703	77235	10	70261	12	46041	16	32071	21	17092	31	328	96	56	5977158	3463852	2513306	3387942	75910	645533064	374096016	373690225	108	108	26.5	230	67.5
ERR023612	24706.8	161313	98995	8	80283	11	54236	14	40182	18	17949	27	337	85	130	6426432	5150670	1275762	5027688	122982	694054656	556272360	555665747	108	108	29.4	239.2	66
ERR023613	59414.3	203221	98050	8	93215	10	81565	12	69606	15	54259	19	998	35	119	5846400	3774875	2071525	3684780	90095	631411200	407686500	407258119	108	108	27.3	245.2	71
ERR023614	20559.6	198094	76790	8	57392	11	50517	14	34542	19	12997	30	301	100	99	5327350	2563703	2763647	2488664	75039	575353800	276879924	276548259	108	108	25.1	241.2	75.9
ERR023615	84938.8	304566	192874	5	189404	6	99671	7	69352	10	49872	13	367	24	61	4254808	3055315	1199493	2991342	63973	459519264	329974020	329664703	108	108	28.1	250.6	85
ERR023616	85731.7	370837	203908	5	159943	6	89206	7	60564	10	49266	13	314	24	46	4967822	2382079	2585743	2315470	66609	536524776	257264532	256970136	108	108	24.8	240.1	80.1
ERR023618	76251.7	431261	259203	3	99782	5	97574	7	85252	9	48762	12	304	27	77	3126112	2862071	264041	2784964	77107	337620096	309103668	308785241	108	108	30.8	263.1	89.1
ERR023321	69853.2	318196	135684	6	115078	8	111187	10	68759	12	44942	15	880	30	0	3011878	2724054	287824	2659296	64758	325282824	294197832	293900981	108	108	30.2	241.3	76
ERR023322	39766.8	210055	65834	9	62235	12	47705	16	42535	21	25929	26	349	53	46	4019516	3673033	346483	3541754	131279	434107728	396687564	396228425	108	108	31.2	198	56.8
ERR023323	55353.2	201727	84488	8	69576	11	63950	14	49357	18	27241	23	362	38	7	3862010	3652513	209497	3555342	97171	417097080	394471404	394053309	108	108	31.2	220.3	68.7
ERR023324	58392.5	196323	108737	8	96790	10	63310	13	55850	16	43656	20	377	36	6	2842594	2614354	228240	2544642	69712	307000152	282350232	282057421	108	108	30.8	221.4	69.5
ERR023325	34679.6	185837	63815	10	50915	14	38982	18	26828	24	21150	33	358	60	7	2504260	2379721	124539	2314518	65203	270460080	257009868	256742885	108	108	31.2	209.1	59.9
ERR023326	40428.9	181201	70464	9	58648	12	49373	16	43642	21	24205	27	382	52	25	3140106	2914969	225137	2828424	86545	339131448	314816652	314460666	108	108	31.3	194.5	57.9
ERR023328	50046.7	228338	88721	7	73914	10	60486	13	43652	17	34824	22	374	42	37	4544886	4302554	242332	4168792	133762	490847688	464675832	464193528	108	108	31.2	209.6	62.6
ERR023329	70016.9	213613	135693	7	112416	9	102253	11	88940	13	57837	16	367	30	3	5312482	4951841	360641	4818458	133383	573748056	534798828	534236277	108	108	30.8	246.3	81.4
ERR023330	83889.7	289521	174873	5	120789	7	111184	9	86166	11	49351	14	452	25	2	6442696	6151892	290804	6002448	149444	695811168	664404336	663728936	108	108	31.1	249.6	82.4
ERR023331	63941.2	240850	111186	7	82435	10	68514	12	57840	16	48675	20	389	33	6	4375226	3980922	394304	3864808	116114	472524408	429939576	429460019	108	108	30.4	232.2	70.4
ERR023332	15330.4	93141	34951	21	31840	27	21367	36	15101	47	7934	66	344	137	7	1726714	1656790	69924	1608760	48030	186485112	178933320	178756290	108	108	31.4	208.5	52.6
ERR023334	40169.7	181201	64668	10	63308	13	58546	17	43671	21	27251	27	346	53	5	3359710	2764733	594977	2379686	385047	362848680	298591164	297679211	108	108	28.5	216.8	58
ERR023335	41123.6	213627	77463	8	63969	11	58971	15	44564	19	27968	24	366	51	8	4260038	3532269	727769	3076926	455343	460084104	381485052	380365359	108	108	28.7	208.7	53.3
ERR023336	41984.7	200706	77090	9	71052	12	63966	15	44857	20	25151	26	386	50	5	5384546	4332881	1051665	3767804	565077	581530968	467951148	466548596	108	108	28.6	205.7	57.3
ERR023337	48730	215745	86761	9	70741	12	63952	15	49372	18	41023	23	411	43	2	6512796	5199199	1313597	4468432	730767	703381968	561513492	559806224	108	108	28.3	217.9	61
ERR023338	20153.7	134934	41275	18	33023	23	23697	31	19642	40	11653	55	306	104	35	2978872	2474691	504181	2174292	300399	321718176	267266628	266456211	108	108	29	183.9	48.9
ERR023339	30734.9	171468	71254	10	54271	14	46035	18	29311	23	17530	32	365	69	37	5329164	4401566	927598	3900860	500706	575549712	475369128	474013576	108	108	29.1	184.7	45
ERR023340	38781.1	185737	70805	9	57845	12	46090	16	43660	21	27249	26	367	54	4	4984182	4108304	875878	3595596	512708	538291656	443696832	442408076	108	108	28.6	205.3	53.7
ERR023342	37381.2	181099	70756	10	62258	13	47600	17	35886	22	19540	30	373	56	61	4656366	3768546	887820	3263768	504778	502887528	407002968	405795314	108	108	28.6	208.8	55.9
ERR023343	45478.6	160895	73243	10	63294	13	51995	17	45921	21	25121	27	365	46	4	3714738	3052662	662076	2644094	408568	401191704	329687496	328701503	108	108	28.6	212	57.3
ERR023344	33230.7	171375	55648	13	45448	17	42609	22	31972	27	18378	36	372	63	4	4003262	3028051	975211	2556562	471489	432352296	327029508	325980937	108	108	28	204.8	55.9
ERR023345	35315.1	197203	63675	11	48170	15	42992	20	34975	25	19883	33	353	59	12	2725090	1342062	1383028	1149680	192382	294309720	144942696	144509212	108	108	24.1	226.7	62
ERR023376	20193.5	115153	45520	16	33037	22	29023	29	20000	37	12249	51	413	105	77	4122434	3587708	534726	3430674	157034	445222872	387472464	386592491	108	108	29.7	168.9	47.1
ERR023378	24040.8	121034	50052	14	43686	19	34338	24	23994	32	13547	44	360	89	201	19583380	17470366	2113014	16736554	733812	2115005040	1886799528	1882786159	108	108	30.2	169.2	45
ERR023381	36784	236347	69768	9	59115	13	50456	16	36234	21	23677	29	474	58	36	8793000	7704823	1088177	7374744	330079	949644000	832120884	830377817	108	108	29.7	180.2	53.8
ERR023393	34073.1	154983	71454	10	52024	14	41660	18	27954	24	22519	33	372	62	46	6317242	5696197	621045	5525680	170517	682262136	615189276	614208004	108	108	30.6	175.9	54.1
ERR023394	18240.3	142831	45138	16	35834	21	28239	27	21184	36	10129	51	328	116	25	3973276	3588665	384611	3470448	118217	429113808	387575820	386930102	108	108	30.7	177.2	53.6
ERR023347	7939.5	75778	23634	23	19113	33	13585	45	8697	63	4571	92	300	253	2981	2798278	1140061	1658217	1093494	46567	302214024	123126588	122964074	108	108	21.5	234.1	74
ERR023351	56785.7	216474	81584	10	73138	12	67388	15	50244	19	35905	23	380	37	8	3784256	3492183	292073	3380196	111987	408699648	377155764	376767440	108	108	31.1	221.3	67.4
ERR023354	13598.9	294290	76185	9	58716	13	45340	17	36319	22	14791	30	301	160	1270	4787624	2303988	2483636	2205712	98276	517063392	248830704	248501303	108	108	23.2	225.6	70.8
ERR023355	5457.38	64347	11860	49	8938	69	6660	96	4352	135	2504	197	322	384	532	2223182	1970486	252696	1905164	65322	240103656	212812488	212588639	108	108	30.3	217.6	59.8
ERR023357	47831.7	211238	90062	9	70055	11	57845	15	45397	19	35891	24	346	44	4	5812416	5439813	372603	5253616	186197	627740928	587499804	586933001	108	108	31	233	72.8
ERR023358	50191.3	273389	96216	8	73580	10	68368	13	48644	17	28255	23	332	42	18	9171572	8025245	1146327	7745350	279895	990529776	866726460	865876997	108	108	30	233.1	77.4
ERR045783	31831.2	203070	52824	12	46049	16	32617	21	27992	28	18896	37	340	67	70	8075316	6991109	1084207	6306100	685009	872134128	755039772	752971530	108	108	29.1	198.6	60.3
ERR045792	34396.1	181348	56038	13	48057	17	42094	22	28234	28	21166	37	346	61	36	4959136	4353093	606043	3937944	415149	535586688	470134044	468888683	108	108	29.1	215.2	70.5
ERR045786	23793.2	129691	47482	14	44454	18	31819	24	23170	32	13580	44	327	88	40	3185584	2642433	543151	2368688	273745	344043072	285382764	284600702	108	108	29.1	197.4	65
ERR045787	28321.2	131565	52985	14	43654	18	34006	24	22305	32	13452	44	714	74	45	9747968	8514385	1233583	7614392	899993	1052780544	919553580	917177981	108	108	29.2	199.6	62.4
ERR045789	24987.9	99271	46567	17	38893	22	28229	29	22679	37	15346	49	355	85	76	14782820	12563092	2219728	11372866	1190226	1596544560	1356813936	1353208791	108	108	29.2	178.7	50.9
ERR045790	31814.2	177044	53425	13	44421	17	38460	22	28236	28	17079	37	365	66	34	8561148	7476925	1084223	6729424	747501	924603984	807507900	805333602	108	108	29.1	211.5	67.5
ERR045791	30121.2	199430	46177	14	38436	19	32445	25	24402	32	14878	43	702	70	33	7380190	6354861	1025329	5748272	606589	797060520	686324988	684504280	108	108	29.2	195.3	60.2
ERR028396	23712.7	181318	44304	15	31671	20	26383	27	21703	35	14640	46	322	87	499	1935104	1877195	57909	1830154	47041	104495616	101368530	101337644	54	54	33	249	25
ERR028400	24240.6	181302	44301	16	40592	21	29633	27	21676	35	15402	46	310	85	1	1926362	1857840	68522	1813850	43990	104023548	100323360	100292665	54	54	32.9	247.7	25
ERR028406	22154.1	180977	43516	15	35735	20	23530	28	20114	37	12473	50	133	93	163	2225708	2096531	129177	2042064	54467	120188232	113212674	113177606	54	54	32.9	252.8	24
ERR028411	27848	147110	44310	14	41811	19	32811	24	24081	31	17265	41	377	74	114	2756450	2675576	80874	2617360	58216	148848300	144481104	144438533	54	54	32.9	255.4	32.6
ERR028423	19954.5	95267	42976	17	36114	22	23650	29	15437	40	9841	57	339	103	165	1531564	1252478	279086	1152512	99966	82704456	67633812	67597028	54	54	32.2	237.6	27
ERR028438	24523.6	209310	45639	16	43285	20	29650	26	23538	34	16105	44	187	86	291	4377450	4221245	156205	4113874	107371	236382300	227947230	227876058	54	54	32.5	258.9	28.4
ERR028439	30557.6	139060	50230	14	45081	18	41631	23	29684	29	22027	37	335	68	491	6088034	5966222	121812	5824406	141816	328753836	322175988	322083255	54	54	32.6	259.4	29
ERR028440	32991.7	196893	45958	14	43533	18	38050	23	28867	29	24021	37	171	63	425	8522696	8284572	238124	8094904	189668	460225584	447366888	447200262	54	54	32.5	259.7	28.2
ERR028444	32445.2	196976	56889	12	45127	16	40849	21	28825	26	22016	35	354	64	114	9267258	8967911	299347	8747250	220661	500431932	484267194	484123889	54	54	32.4	258.3	31
ERR028447	36452.7	201463	62043	12	54904	15	46672	19	38084	24	24030	31	396	57	162	9225214	8962492	262722	8755702	206790	498161556	483974568	483831300	54	54	32.5	259	31
ERR028451	18479.7	181315	41096	16	32892	22	23018	30	19652	39	11229	54	111	111	245	1247918	1168107	79811	1119748	48359	67387572	63077778	63049663	54	54	32.2	267.4	30.2
ERR028452	27104.3	196996	45125	14	43287	19	36401	24	23539	32	19585	41	412	78	259	9247770	8888887	358883	8657546	231341	499379580	479999898	479857815	54	54	32.4	261.8	30.5
ERR028458	23371.8	110312	48963	14	42291	19	30090	25	21748	33	12603	44	176	88	233	5628878	5454716	174162	5252030	202686	303959412	294554664	294432905	54	54	32.2	264	30.2
ERR042146	36195.8	174384	65293	10	48487	13	44315	18	40870	22	21056	30	406	56	176	5951970	5640851	311119	5455914	184937	446397750	423063825	422878944	75	75	37.3	184.8	45.8
ERR042147	52545	372607	67519	7	59322	10	51753	14	45238	18	33006	23	617	39	186	5949492	5757011	192481	5586212	170799	446211900	431775825	431609929	75	75	37.4	214.8	56.2
ERR042148	38633.8	353110	71650	7	69445	10	54955	13	44371	18	24224	23	321	54	71	4826300	4574008	252292	4401960	172048	361972500	343050600	342901462	75	75	37.2	197.7	50.5
ERR042149	42520.7	394891	67299	6	61440	9	55808	12	42399	17	22695	24	334	48	245	4991356	4826722	164634	4639512	187210	374351700	362004150	361858524	75	75	37.4	209.4	57.9
ERR042150	34686.6	245572	67052	9	56027	13	45473	17	36580	22	23363	29	349	60	66	5562142	5340447	221695	5166246	174201	417160650	400533525	400365702	75	75	37.3	194.3	46.9
ERR042151	40300.7	254142	63822	10	59344	13	45425	17	39897	22	21572	29	336	52	51	4952562	4750184	202378	4596926	153258	371442150	356263800	356101945	75	75	37.3	204.8	53
ERR042152	35527.1	191493	66072	11	53098	14	45329	18	28208	24	20233	32	349	57	142	4889684	4599450	290234	4426266	173184	366726300	344958750	344805385	75	75	37.3	194.3	45.3
ERR042153	36891.3	250964	56782	9	47645	13	44958	17	41218	22	22103	30	329	55	102	4068734	3916074	152660	3794032	122042	305155050	293705550	293579020	75	75	37.3	189.3	45.8
ERR042154	43294.7	295576	73709	8	64045	10	48477	14	45220	18	29618	23	378	47	170	4768806	4640424	128382	4477826	162598	357660450	348031800	347895327	75	75	37.4	217	61.6
ERR042155	41932.3	241635	73420	9	59389	12	45959	15	44359	20	21089	27	515	49	370	5410642	5222421	188221	5015406	207015	405798150	391681575	391531165	75	75	37.4	216.5	53.7
ERR042138	33723	191680	56784	11	48726	15	45240	20	28035	25	21055	33	378	60	27	5384464	5173286	211178	5008600	164686	403834800	387996450	387826836	75	75	37.4	178.7	38.6
ERR042156	38241.3	197029	72053	10	56781	14	45381	18	35736	23	21097	30	527	53	282	5236632	5000548	236084	4824988	175560	392747400	375041100	374870356	75	75	37.3	178.2	40.3
ERR042157	33444.7	243910	63840	11	57253	14	46218	18	42515	22	20569	29	379	62	108	4836666	4649423	187243	4485722	163701	362749950	348706725	348560186	75	75	37.4	193.6	49.4
ERR042158	39117.7	174476	67772	9	60339	13	46228	17	44408	21	22016	28	318	53	53	7223218	6948928	274290	6696752	252176	541741350	521169600	520949814	75	75	37.4	196	46.6
ERR042159	33321.4	239728	50703	12	45717	16	42497	21	36839	26	22164	33	379	62	166	5253360	5029072	224288	4852614	176458	394002000	377180400	377016723	75	75	37.3	192.1	48
ERR042160	36481.7	203750	82039	9	60455	12	47066	16	40328	21	23545	28	370	57	46	5888522	5596905	291617	5391396	205509	441639150	419767875	419586866	75	75	37.3	189.9	45.4
ERR042139	29631.2	179531	57304	13	48246	16	43371	21	37140	26	23227	33	385	70	96	4918318	4675132	243186	4503092	172040	368873850	350634900	350480706	75	75	37.3	180.7	38.4
ERR042140	44539.5	194439	74735	10	65907	13	55948	17	45584	21	40389	26	407	47	104	5205970	5088573	117397	4843844	244729	390447750	381642975	381501127	75	75	37.4	238.6	61.6
ERR042141	33477.6	202351	60561	12	54012	16	45507	20	37984	25	22701	32	515	62	50	4250554	4007023	243531	3866370	140653	318791550	300526725	300400171	75	75	37.2	184.5	46.8
ERR042142	35946.3	178055	68793	10	48429	14	45458	19	40390	23	21174	31	618	58	45	4104452	3918173	186279	3774990	143183	307833900	293862975	293733678	75	75	37.3	186.9	42.9
ERR042143	36958.3	205566	66818	9	55809	13	47635	17	35170	22	23819	29	343	56	186	4672232	4287525	384707	4119618	167907	350417400	321564375	321418268	75	75	37.1	193.3	50.3
ERR042144	36005.8	191335	66529	10	51635	14	45946	18	41619	22	22103	29	349	56	121	5334982	4940528	394454	4749940	190588	400123650	370539600	370373063	75	75	37.1	192	46.2
ERR042145	38447.3	273363	72746	9	55810	12	45561	17	42498	21	22698	28	385	54	86	6063178	5771396	291782	5547304	224092	454738350	432854700	432666701	75	75	37.3	189.9	47.9
ERR042161	38229.6	196485	78797	8	55812	11	44360	16	41088	20	21545	27	378	53	87	5674338	5472877	201461	5300634	172243	425575350	410465775	410288159	75	75	37.5	183.2	42.5
ERR042170	56534.1	213632	90223	8	74538	10	67198	13	49048	17	43789	21	392	37	423	5180140	5080972	99168	4924004	156968	388510500	381072900	380936964	75	75	37.6	225.7	54.2
ERR042173	61680.1	208047	99105	7	79711	9	75270	12	67457	14	37813	19	1694	33	111	8871944	8700623	171321	8382864	317759	665395800	652546725	652314561	75	75	37.6	224.8	58.3
ERR042174	61909.3	395392	138157	5	107352	7	68997	9	55816	12	45897	16	399	33	23	7484694	7318610	166084	7133776	184834	561352050	548895750	548694250	75	75	37.6	227.6	62.9
ERR042175	47423.5	321170	83738	8	65545	11	49202	14	45175	18	24369	24	366	43	142	4607856	4506974	100882	4339856	167118	345589200	338023050	337899457	75	75	37.6	236.7	62
ERR042176	60210.8	317156	109727	6	77777	8	69569	11	48341	14	28396	18	613	34	131	5337804	5198560	139244	5006874	191686	400335300	389892000	389748151	75	75	37.5	232.1	62.5
ERR042177	43378.9	232274	67497	8	54053	11	48256	15	39708	20	24223	26	385	48	183	5465422	5278166	187256	5095534	182632	409906650	395862450	395690720	75	75	37.5	216.4	54.3
ERR042178	48573.3	358389	64315	6	57707	9	49304	13	45218	18	24996	23	399	42	48	4485122	4323860	161262	4183532	140328	336384150	324289500	324167767	75	75	37.5	221.3	53.9
ERR042179	48943.1	213032	76679	8	70293	10	59322	14	45597	18	44366	22	329	42	451	4198366	4066638	131728	3910876	155762	314877450	304997850	304886922	75	75	37.5	226.1	56.3
ERR042162	48658.6	263923	108289	6	55904	10	46901	14	43566	18	24348	24	353	42	239	4358816	4269882	88934	4148492	121390	326911200	320241150	320127148	75	75	37.6	239.8	64.2
ERR042180	53709.6	427083	94888	5	84273	8	67692	10	46105	14	26366	19	492	38	189	3526388	3437286	89102	3345048	92238	264479100	257796450	257703716	75	75	37.6	228.3	62.7
ERR042181	48575.1	251608	93844	7	65768	10	51586	14	45597	18	28006	23	494	42	153	3389268	3318419	70849	3212936	105483	254195100	248881425	248790577	75	75	37.6	228.1	58.4
ERR042182	46367.4	290275	72570	8	66656	11	48225	14	43583	18	23820	25	526	44	148	2809242	2738619	70623	2657018	81601	210693150	205396425	205317617	75	75	37.5	230.3	63.7
ERR042183	45074.5	323684	67902	8	59316	11	46065	15	43342	19	26994	25	301	45	48	3365092	3268902	96190	3157344	111558	252381900	245167650	245069631	75	75	37.5	221.4	61.5
ERR042163	46908.9	241588	77786	8	69489	11	51130	15	46111	19	32998	24	604	45	130	3143978	3041743	102235	2940130	101613	235798350	228130725	228044449	75	75	37.5	223.2	59.7
ERR042164	48362.8	400168	100142	6	85084	8	48141	12	45331	16	26783	21	492	42	115	3216580	3138411	78169	2995212	143199	241243500	235380825	235293567	75	75	37.6	226.2	58.9
ERR042165	38274.7	191340	65203	10	55907	13	45597	17	44367	21	22681	27	312	53	138	2695376	2647350	48026	2569520	77830	202153200	198551250	198480121	75	75	37.6	238.1	64.3
ERR042166	52278.8	218508	99200	7	62750	10	46060	14	42975	18	25518	24	420	39	137	3079470	3010823	68647	2877990	132833	230960250	225811725	225728914	75	75	37.6	233.3	61
ERR042167	58902.7	281459	138430	6	78453	8	55811	11	45624	15	40549	20	619	35	127	5425430	5252886	172544	5109490	143396	406907250	393966450	393825680	75	75	37.5	237.1	63.6
ERR042168	41482.2	250789	86114	8	65593	10	45417	14	43570	19	24219	24	346	49	131	3599898	3506642	93256	3350240	156402	269992350	262998150	262898277	75	75	37.6	230.4	62.2
ERR042169	39653.9	231866	72518	9	56102	13	45989	17	44995	21	24756	27	431	53	132	3796976	3671119	125857	3552660	118459	284773200	275333925	275231259	75	75	37.6	229.5	63.2
ERR042184	48945.9	181069	74946	9	68105	11	56163	15	48127	18	32993	23	339	42	269	5589124	5353579	235545	5159542	194037	419184300	401518425	400869377	75	75	35.5	210	55.4
ERR042193	32996.6	186710	66871	10	49996	13	42724	18	33719	23	20205	31	349	63	203	4229588	4051513	178075	3887380	164133	317219100	303863475	303355204	75	75	35.5	189.1	42.5
ERR042195	28429.2	166967	45770	13	41900	18	31777	23	24164	31	15481	41	320	73	127	4581710	4242968	338742	4071102	171866	343628250	318222600	317685348	75	75	35.2	192.3	44.2
ERR042197	52180.7	198438	113107	7	81593	9	67740	12	45299	15	27366	21	304	39	121	5440966	5256103	184863	5063304	192799	408072450	394207725	393586626	75	75	35.4	228.4	61
ERR042198	32121.3	197031	59339	11	49095	15	44176	20	32660	25	21041	32	324	63	74	4713140	4414977	298163	4238760	176217	353485500	331123275	330521000	75	75	35.2	187.7	44.3
ERR042199	44041.8	154647	67971	11	55921	14	47635	18	43726	22	24308	28	628	46	144	4675924	4370599	305325	4174882	195717	350694300	327794925	327251967	75	75	35.2	202	57
ERR042200	34288.9	191298	55813	10	45914	15	41006	19	27992	25	20731	34	316	59	183	3339860	3066578	273282	2951192	115386	250489500	229993350	229589476	75	75	35.1	203.5	55.9
ERR042201	62040.5	363754	136444	5	99618	7	62743	10	47771	13	44526	18	426	33	196	6991896	6766150	225746	6462844	303306	524392200	507461250	506753635	75	75	35.5	242.3	64.4
ERR042185	22032	98465	48379	15	33895	20	24121	27	20308	36	11624	49	351	91	356	1195242	1096131	99111	1049118	47013	89643150	82209825	82065471	75	75	35.2	182.6	42.4
ERR042203	30997.5	189814	67161	11	47308	14	44452	19	30193	24	19503	33	332	67	106	4583916	4346126	237790	4188298	157828	343793700	325959450	325392179	75	75	35.4	185.3	41.3
ERR042204	65392.9	278352	104243	7	89691	9	74404	11	56002	14	44616	19	865	32	197	6997742	6795596	202146	6482712	312884	524830650	509669700	508959824	75	75	35.5	234.8	65.1
ERR042206	41551.2	273116	64729	9	55091	13	45754	17	39806	22	23155	29	349	49	90	3030834	2941836	88998	2830442	111394	227312550	220637700	220272349	75	75	35.4	220.4	58.4
ERR042207	37532.8	191367	77704	9	63107	12	47005	16	42553	20	21452	28	349	54	87	2423182	2335303	87879	2262286	73017	181738650	175147725	174853569	75	75	35.4	224.3	64.9
ERR042186	39876.8	208809	62145	10	55912	13	47688	17	36457	22	23109	29	348	51	168	3392686	3240114	152572	3110082	130032	254451450	243008550	242616905	75	75	35.4	214.8	56
ERR042187	31567.6	191381	60009	12	45754	16	43278	21	28087	26	20749	35	346	64	111	2485702	2331034	154668	2236512	94522	186427650	174827550	174532192	75	75	35.3	185.4	41
ERR042188	34960.8	191364	55912	11	45949	15	42939	20	31057	25	21031	33	330	58	121	2782110	2664987	117123	2565256	99731	208658250	199874025	199521950	75	75	35.4	207.2	52.2
ERR042189	25651.9	213482	45452	14	43061	19	36553	24	24162	31	15425	41	381	81	28	2351358	2172915	178443	2080554	92361	176351850	162968625	162700528	75	75	35.2	187.9	42.8
ERR042190	49854.1	196216	77773	9	67348	11	60922	15	56002	18	41078	23	349	41	186	3599008	3488522	110486	3345056	143466	269925600	261639150	261248404	75	75	35.5	243.2	67.1
ERR042191	52206.1	211357	68731	10	59339	13	55884	16	45925	20	27782	25	609	39	126	3293252	3196537	96715	3052638	143899	246993900	239740275	239388379	75	75	35.5	240.5	68.3
ERR042192	36899.6	209376	55900	11	47686	15	44951	19	33144	24	21681	32	354	55	88	3917832	3726642	191190	3572040	154602	293837400	279498150	279026076	75	75	35.4	193.7	47.6
ERR046710	69620.1	269210	119413	6	99212	8	74977	10	63162	13	43938	17	1129	30	14	10029642	9740921	288721	9567838	173083	752223150	730569075	730264749	75	75	37.6	220.6	66.2
ERR046719	67128.9	215970	113607	7	95517	9	90190	11	76549	13	49261	17	628	31	42	8420602	8275773	144829	8122776	152997	631545150	620682975	620420446	75	75	37.6	224.5	63.5
ERR046720	61334.8	364426	119619	5	76190	8	68309	11	54588	14	43591	18	621	34	37	8582874	8393202	189672	8238562	154640	643715550	629490150	629227328	75	75	37.6	221.1	62.4
ERR046721	65292.5	273008	118936	6	108179	8	99031	10	57217	12	43584	17	887	32	61	9535994	9301679	234315	9135766	165913	715199550	697625925	697318101	75	75	37.6	214.6	59.2
ERR046722	57981.2	198805	103222	8	87051	10	77618	12	56231	15	37896	20	624	36	13	9563090	9338265	224825	9160596	177669	717231750	700369875	700075719	75	75	37.6	222.8	67
ERR046723	67470.8	261845	139866	6	101021	8	87053	10	48558	13	44435	17	543	31	128	9153640	8924641	228999	8738072	186569	686523000	669348075	669044650	75	75	37.5	216.8	59.8
ERR046724	52926.4	189714	113604	8	87053	10	75371	12	56138	15	29259	21	318	39	38	9258718	9079651	179067	8889258	190393	694403850	680973825	680663716	75	75	37.6	223.3	62.4
ERR046725	61233.6	211994	96532	8	89618	10	76434	12	68340	15	44357	19	623	34	46	9179612	9018866	160746	8847074	171792	688470900	676414950	676136310	75	75	37.6	224.7	66.4
ERR046726	67239.4	289596	120768	6	103246	8	98482	10	75157	12	42714	17	886	31	46	9157888	8944471	213417	8777622	166849	686841600	670835325	670550196	75	75	37.5	223.2	62.7
ERR046727	57780.1	301058	129133	7	128600	8	116614	10	86888	12	38639	16	379	36	8	9107138	8950207	156931	8772688	177519	683035350	671265525	670983217	75	75	37.6	221.5	62.5
ERR046728	54806.8	215767	147603	6	99296	8	78418	10	49095	14	43574	18	336	38	92	8919206	8762270	156936	8598050	164220	668940450	657170250	656899790	75	75	37.6	235.8	68.9
ERR046711	50777.2	333439	116390	7	94394	9	77693	11	60723	14	33181	19	349	41	66	11051346	10811645	239701	10572302	239343	828850950	810873375	810518988	75	75	37.6	210	61.6
ERR046712	51935.2	301029	99294	7	74549	9	63872	12	47269	16	27651	21	507	40	72	9383418	9195992	187426	8999484	196508	703756350	689699400	689395555	75	75	37.6	200.8	57.4
ERR046713	67734.5	306597	116673	6	99432	8	86270	10	66949	12	43580	16	639	30	58	9131172	8895977	235195	8719506	176471	684837900	667198275	666914487	75	75	37.6	222.4	67.1
ERR046714	53307.4	224190	118932	7	106340	8	69008	11	44426	15	38541	19	428	39	27	8288922	8142779	146143	7985474	157305	621669150	610708425	610450108	75	75	37.6	231.1	67.4
ERR046715	63032.7	256438	123667	7	119742	8	99428	10	90190	12	43583	17	622	33	68	9023906	8863316	160590	8691222	172094	676792950	664748700	664464402	75	75	37.6	219.7	60.9
ERR046716	59458.9	306617	193130	4	103220	6	68884	9	49459	12	33795	17	430	35	48	9455260	9288056	167204	9107724	180332	709144500	696604200	696316494	75	75	37.6	233.9	69.6
ERR046717	64991.9	417678	125217	5	103219	7	86091	9	56027	12	43580	16	304	32	81	7743554	7611733	131821	7468128	143605	580766550	570879975	570647363	75	75	37.6	236	65.5
ERR046718	62985.7	316660	126599	6	90146	8	68333	11	46359	15	43587	19	624	33	23	8017504	7880629	136875	7730316	150313	601312800	591047175	590796038	75	75	37.6	233.4	66.3
ERR059358	34630.4	246243	128379	7	116588	8	76511	11	47728	14	26930	20	328	62	112	16818416	16483178	335238	16104218	378960	1261381200	1236238350	1235902027	75	75	38.8	215.3	67.4
ERR059359	56287.6	195979	105875	8	77159	10	73784	13	54936	16	43580	20	336	37	18	20771698	20415275	356423	19939654	475621	1557877350	1531145625	1530712445	75	75	38.9	216.4	60.6
ERR059360	65476.9	310698	151437	5	119423	7	99485	8	75069	11	31739	15	543	31	3	24324036	23992927	331109	23402480	590447	1824302700	1799469525	1798965775	75	75	38.9	226.3	64
ERR059361	79983.5	454357	125231	5	103237	7	86042	9	68885	12	47792	15	636	26	7	16869224	16665108	204116	16320286	344822	1265191800	1249883100	1249530161	75	75	38.9	224.1	65
ERR059362	51763.2	206520	95990	8	74980	11	60569	14	56106	17	33401	22	555	41	3	21029060	20717346	311714	20165074	552272	1577179500	1553800950	1553365996	75	75	38.9	221.2	62.6
ERR059363	59619.7	194862	116955	7	99091	9	91595	12	65437	14	45292	18	349	35	0	13842696	13657635	185061	13401256	256379	1038202200	1024322625	1024006059	75	75	38.9	207	52.1
ERR059364	50725	252508	78167	10	70865	12	60868	15	44383	20	40842	24	632	41	40	16065892	15750272	315620	15340930	409342	1204941900	1181270400	1180913120	75	75	38.9	210.6	58.2
ERR059365	56180.3	190902	107432	8	99222	10	86721	12	68837	15	40628	19	392	37	13	19741400	19471812	269588	18839884	631928	1480605000	1460385900	1459996626	75	75	38.9	228.3	62.5
ERR059366	61202.3	320820	99302	6	92483	8	77493	11	49269	14	42714	18	505	34	5	10325994	10157411	168583	9962132	195279	774449550	761805825	761588164	75	75	38.9	222.5	59.4
ERR059367	61159.8	300841	127006	6	86869	8	73407	11	55071	14	44360	18	378	34	2	11261896	11106778	155118	10747856	358922	844642200	833008350	832747313	75	75	38.5	228.8	65.4
ERR059368	49613.5	256673	84515	8	68842	11	60765	14	46268	18	34656	23	634	42	15	15264710	14906841	357869	14579650	327191	1144853250	1118013075	1117670854	75	75	38.9	200.6	53.8
ERR059369	72150.8	290034	119058	6	109323	8	76522	11	74669	13	47007	17	304	29	5	13714014	13460663	253351	13166218	294445	1028551050	1009549725	1009265616	75	75	38.8	228.9	71.5
ERR059370	56177.3	272677	99304	7	76184	10	68741	12	49094	16	43588	20	634	37	9	18885866	18684081	201785	18378414	305667	1416439950	1401306075	1400939934	75	75	38.9	209.7	55.6
ERR059371	47295.7	201980	98958	8	80934	11	60691	14	45621	17	25958	23	633	44	58	19225068	18857564	367504	18369550	488014	1441880100	1414317300	1413899956	75	75	38.9	199.8	56.2
ERR059372	59425.5	272713	103228	7	88686	9	82434	11	49089	15	43598	19	336	35	3	16768352	16564318	204034	16116928	447390	1257626400	1242323850	1241953600	75	75	38.9	221.9	61.3
ERR059373	67622.6	212437	99440	7	80240	9	73722	12	68915	14	41325	19	636	30	4	16825342	16542900	282442	16128472	414428	1261900650	1240717500	1240368777	75	75	38.8	218.8	62.8
ERR059375	57831.9	217627	126743	7	99990	8	73675	11	50635	14	43585	18	634	35	10	15285268	15105676	179592	14700900	404776	1146395100	1132925700	1132602120	75	75	38.8	225.3	61.8
ERR059376	42288.5	187355	81969	9	67521	12	47789	16	43577	20	24123	27	327	50	80	10503514	10088446	415068	9782168	306278	787763550	756633450	756374900	75	75	38.9	190	50.1
ERR128823	48247.8	215750	116590	7	86173	10	69777	12	49161	16	36719	21	367	44	2	8912930	8690136	222794	8503072	187064	891293000	869013600	868534085	100	100	35.2	234	77.2
ERR128824	55166.3	184391	104111	8	102462	10	92442	13	76334	15	49199	18	305	38	3	8155206	7897025	258181	7705146	191879	815520600	789702500	789243973	100	100	35.1	239.9	79
ERR128825	83509.8	295754	156355	5	129941	7	119337	9	116097	10	69174	13	508	25	1	8555344	8344261	211083	8168872	175389	855534400	834426100	833961548	100	100	35.1	243.8	79.2
ERR128826	45263.4	213607	103381	8	96902	10	82377	12	68520	15	43654	19	305	47	2	9462634	9244435	218199	9037458	206977	946263400	924443500	923938771	100	100	35.2	234.7	78.6
ERR128827	63205.5	372135	116597	6	95411	8	76986	10	63701	13	43633	17	384	33	2	9468516	9218289	250227	9002130	216159	946851600	921828900	921311251	100	100	35.1	232.3	76.5
ERR128828	54849.6	184228	117273	8	99289	10	90973	12	60600	15	47019	19	340	38	2	8832950	8560212	272738	8382472	177740	883295000	856021200	855538408	100	100	35.1	234.9	80.1
ERR128829	61228.2	223582	138279	6	113763	8	95073	10	76944	12	43649	16	387	34	0	9521452	9214850	306602	9011612	203238	952145200	921485000	920944334	100	100	35.1	224.5	74.8
ERR128830	54889.5	159940	99378	9	92537	11	76226	13	68318	16	45752	20	349	38	6	9089438	8705077	384361	8528814	176263	908943800	870507700	870013538	100	100	35	222.8	72.6
ERR128831	56423.3	208621	114373	7	100325	9	76712	12	69606	14	43785	18	305	37	3	11388874	11073213	315661	10884752	188461	1138887400	1107321300	1106726704	100	100	35.2	210.1	66.3
ERR128832	63127.7	240864	117034	7	99618	9	90963	11	61076	14	47043	18	349	33	0	10812490	10557350	255140	10378382	178968	1081249000	1055735000	1055159556	100	100	35.2	219.2	72.8
ERR128833	51835.2	231250	91176	8	87092	10	75033	13	68297	16	45344	20	346	41	4	10169236	9892885	276351	9696476	196409	1016923600	989288500	988723004	100	100	35.2	208.8	69.8
ERR128834	52245.2	268301	99612	8	76332	10	68811	13	57382	16	48593	20	319	40	3	10345268	9946760	398508	9772810	173950	1034526800	994676000	994109129	100	100	35.1	205.8	63.5
ERR128835	63082.7	244820	143359	6	116516	8	103359	9	87107	12	68390	14	349	33	1	8543220	8323285	219935	8147378	175907	854322000	832328500	831869006	100	100	35.1	235.5	77.1
ERR128836	56399.6	184226	103347	8	95650	10	90895	12	66401	15	46147	19	305	37	1	10017228	9777263	239965	9583358	193905	1001722800	977726300	977201081	100	100	35.2	223.3	69.4
ERR128837	77383.7	499244	137492	5	120467	6	101782	8	84994	11	68770	13	349	27	2	9061846	8808752	253094	8638032	170720	906184600	880875200	880400946	100	100	35.2	228.7	73.3
ERR128838	61303.3	249651	103364	7	99221	9	87107	12	68302	14	47555	18	367	34	0	8798386	8575191	223195	8387746	187445	879838600	857519100	857039991	100	100	35.1	235.1	79.2
ERR128839	50845.3	225039	103717	7	94986	9	86160	11	68288	14	42699	18	319	41	0	8666676	8335986	330690	8168198	167788	866667600	833598600	833138668	100	100	35.1	221.6	72.7
ERR128840	57907.5	163614	94999	9	90628	12	76947	14	68343	17	45662	20	575	36	0	10093806	9856497	237309	9638316	218181	1009380600	985649700	985091769	100	100	35.2	224	69.6
ERR128841	52110.8	184451	92117	9	77253	11	68293	14	57247	17	45561	21	305	40	0	10442858	10162998	279860	9928088	234910	1044285800	1016299800	1015717480	100	100	35.2	217	68.5
ERR128842	48526.6	184155	103798	8	95250	10	76265	12	68516	15	42699	19	305	43	0	10586872	10311091	275781	10082838	228253	1058687200	1031109100	1030508025	100	100	35.2	215.1	69.8
ERR128843	49412.1	246020	116587	7	90911	9	75019	11	51942	15	42699	19	305	43	0	9405736	9141055	264681	8952034	189021	940573600	914105500	913590915	100	100	35.2	210	67.3
ERR128844	51069	217584	95154	8	86931	10	76284	12	60666	16	34028	20	349	41	3	9872270	9595270	277000	9396690	198580	987227000	959527000	958978986	100	100	35.2	207.4	63
ERR128845	33663.5	184264	77235	10	74990	12	63658	15	45367	19	21686	26	319	62	6375	9534276	9093309	440967	8827968	265341	953427600	909330900	908761550	100	100	35.2	219.2	70.7
ERR128846	53107	206276	90696	8	76354	11	68811	13	53141	17	41248	22	746	40	5	10915468	10444462	471006	10200694	243768	1091546800	1044446200	1043812782	100	100	35.1	193.9	59.2
ERR128847	57447.8	193650	119580	8	114578	9	86126	12	54579	15	35128	19	927	37	6	8532408	8338191	194217	8194416	143775	853240800	833819100	833326316	100	100	35.3	207.3	66.2
ERR128848	48494.9	260067	86126	7	74035	10	66366	13	45707	17	42699	21	319	43	1	9261704	9095820	165884	8942640	153180	926170400	909582000	909084688	100	100	35.3	207.5	63.1
ERR128849	57840.9	184235	97418	9	88801	11	81340	13	68943	16	43675	20	379	36	5	9208564	8989883	218681	8832794	157089	920856400	898988300	898469889	100	100	35.3	196.6	60.5
ERR128850	53480.3	252267	90937	7	76283	10	65446	13	48892	16	38211	21	349	39	1	9944742	9748637	196105	9592114	156523	994474200	974863700	974320482	100	100	35.3	199.6	61.2
ERR128851	47479.7	185930	95024	9	86162	11	75427	14	69095	17	37970	21	319	44	3	9989370	9750536	238834	9598924	151612	998937000	975053600	974488939	100	100	35.3	194.2	58
ERR128852	48368.8	184284	81377	9	72006	12	66366	15	51226	19	41882	23	349	44	6	9778888	9541900	236988	9384340	157560	977888800	954190000	953652734	100	100	35.3	198.5	59
ERR128853	54963.8	372366	114401	6	99641	8	92109	10	69995	13	42699	17	398	38	3	9433240	9208175	225065	9060070	148105	943324000	920817500	920294166	100	100	35.2	205	62.7
ERR128854	63211.2	245049	127438	6	103343	8	95104	10	74993	12	48593	16	398	33	2	9167472	8959774	207698	8808240	151534	916747200	895977400	895479650	100	100	35.3	204.3	62.7
ERR128855	53451.9	184477	95104	9	86138	11	75051	13	48690	17	29436	22	499	39	0	10037678	9846726	190952	9698128	148598	1003767800	984672600	984132246	100	100	35.4	197.1	57.5
ERR128856	48495.1	239228	103595	7	91399	10	82919	12	49125	15	38059	19	305	43	1	10054386	9833104	221282	9657972	175132	1005438600	983310400	982692400	100	100	35.1	200.4	60.7
ERR128857	59773.5	230665	99125	8	87040	10	75384	13	60483	16	45343	20	319	35	4	9319188	9090787	228401	8935558	155229	931918800	909078700	908538837	100	100	35.2	204.3	66.3
ERR222951	69921.4	301956	119775	6	110668	7	86450	10	72509	12	42057	16	2123	29	8	8710462	8382088	328374	8122048	260040	871046200	838208800	837962783	100	100	35.6	228.9	70.5
ERR222952	81093.1	307102	148892	5	99861	7	96745	9	68423	11	56503	14	2100	25	52	8011222	7766015	245207	7551478	214537	801122200	776601500	776384485	100	100	35.7	227.7	61.5
ERR222953	92335.6	387462	211312	4	149561	6	141836	7	137914	8	70222	11	476	22	3	6115402	5958947	156455	5852092	106855	611540200	595894700	595756097	100	100	35.5	259.6	80
ERR222954	30482.1	320035	119073	6	99934	8	91847	10	51168	13	21793	20	331	71	25	3286748	3163114	123634	3064802	98312	328674800	316311400	316221511	100	100	35.6	227.4	65.1
ERR222955	56037.7	249786	126403	7	116864	8	86848	10	65650	13	33447	18	301	38	1	5705876	5570698	135178	5424192	146506	570587600	557069800	556934760	100	100	35.5	259.8	80.2
ERR222958	63140	328731	148019	6	143430	7	86977	9	68942	12	39450	16	353	34	56	10202212	9822466	379746	9603576	218890	1020221200	982246600	982003734	100	100	35.6	243.5	75.9
ERR222959	26119.2	118518	53096	13	41443	17	33923	22	25366	29	18605	39	387	81	9	4241848	3559750	682098	2889872	669878	424184800	355975000	355698227	100	100	35.3	243.8	76.1
ERR222960	54334.9	249769	109316	7	87381	9	84696	11	56503	14	31455	20	346	38	2	8902464	8638714	263750	8450588	188126	890246400	863871400	863647345	100	100	35.6	224.3	61.1
ERR222961	42016.6	192749	122510	7	87821	9	68836	11	41279	15	23935	21	337	49	3	2701904	2602692	99212	2517332	85360	270190400	260269200	260192902	100	100	35.6	232.5	68.6
ERR222962	49254.7	245007	102292	7	73118	10	64742	13	40467	17	27182	23	342	42	14	3092364	2999750	92614	2927816	71934	309236400	299975000	299897334	100	100	35.6	228.9	64.8
ERR222963	96426.5	292687	269057	4	232807	5	132838	6	116728	8	94352	10	445	22	5	6660506	6464030	196476	6327634	136396	666050600	646403000	646253906	100	100	35.6	259.1	78.4
ERR222965	57589.4	274204	107688	7	100264	9	63691	11	44694	15	30748	20	437	37	2	5794378	5682607	111771	5561834	120773	579437800	568260700	568129955	100	100	35.6	259	74
ERR222966	56121.1	295634	145055	6	129099	7	99244	9	63299	11	32415	16	414	38	16	2519970	2442964	77006	2380160	62804	251997000	244296400	244230348	100	100	35.6	247.1	79.1
ERR222967	60853	262512	137844	6	116744	8	95164	10	81877	12	33295	17	433	35	1	2876916	2818513	58403	2758522	59991	287691600	281851300	281783822	100	100	35.5	254.6	77.3
ERR222968	49442.6	188847	99566	8	76194	10	67900	13	54281	16	32406	22	349	43	4	2561162	2483964	77198	2413416	70548	256116200	248396400	248328365	100	100	35.6	245.7	78.1
ERR222969	81868.9	252182	128731	6	112415	8	99857	10	93595	12	65745	15	379	25	31	3204722	3110660	94062	3022678	87982	320472200	311066000	310980562	100	100	35.6	237.6	70.4
ERR222970	46181.6	220461	136359	7	82052	9	57058	11	44843	16	32326	21	396	45	10	3268496	3171498	96998	3080478	91020	326849600	317149800	317063858	100	100	35.5	241.2	72.3
ERR222971	106466	334283	215042	4	162732	5	141902	7	116936	8	89867	10	320	19	3	3159138	3068117	91021	2998096	70021	315913800	306811700	306730435	100	100	35.6	245.6	81.9
ERR222972	52271.5	282082	124222	5	91250	7	68143	10	48469	13	37867	18	317	39	3	9469958	9180709	289249	8914432	266277	946995800	918070900	917804296	100	100	35.7	211.4	51.2
ERR222973	50974.8	232411	109273	7	97763	9	78612	11	52316	14	30320	19	362	40	1	7874234	7649248	224986	7405952	243296	787423400	764924800	764711937	100	100	35.6	229.2	59.6
ERR222974	60434.5	190816	108206	7	99321	9	67766	12	65178	15	44655	19	458	34	104	9780924	9398118	382806	9077288	320830	978092400	939811800	939519800	100	100	35.7	213.6	53.8
ERR222975	37720.2	155092	65394	11	56237	14	46117	18	44406	22	28443	28	370	54	2	2923318	2819025	104293	2730050	88975	292331800	281902500	281820657	100	100	35.5	248.2	80.1
ERR222976	57081.7	302005	104954	7	88608	9	66029	11	49701	15	42071	20	417	36	5	12936832	12578899	357933	12304058	274841	1293683200	1257889900	1257569471	100	100	35.6	232.6	68.8
ERR222977	63831.4	270180	116290	6	97757	8	77935	11	66051	14	46782	17	345	32	4	3754620	3666970	87650	3572246	94724	375462000	366697000	366600156	100	100	35.6	230	63.5
ERR222978	58885.4	182737	124778	7	102425	9	79540	12	48680	15	41067	19	344	35	8	6048298	5810087	238211	5637932	172155	604829800	581008700	580818217	100	100	35.6	200.9	49.3
ERR222979	40268.9	155141	80453	9	72062	12	60658	15	44821	20	26402	25	340	51	12	2615598	2518481	97117	2453812	64669	261559800	251848100	251774375	100	100	35.6	200.5	50
ERR222980	62299.4	260593	100613	7	96943	9	81489	12	62312	15	39824	19	301	34	33	5322822	5171023	151799	5040126	130897	532282200	517102300	516973722	100	100	35.6	238.8	69.6
ERR222981	41813.1	274854	72433	9	62150	12	57799	15	45310	19	28565	25	307	49	9	2293622	2193672	99950	2127832	65840	229362200	219367200	219301520	100	100	35.6	217	61
ERR222990	82148.3	245671	127137	6	117183	8	103708	10	75197	13	50149	16	395	26	1	6579938	6444674	135264	6318862	125812	657993800	644467400	644315068	100	100	35.6	249	75
ERR222991	94107.2	206986	133791	7	119435	8	98407	10	90706	12	73361	15	342	22	3	3776050	3660981	115069	3565554	95427	377605000	366098100	366005215	100	100	35.4	277.9	89.5
ERR222992	60100.9	290289	125872	6	119450	8	103709	9	75507	12	43634	16	531	35	1	4388016	4317401	70615	4243040	74361	438801600	431740100	431649807	100	100	35.5	260.6	80
ERR222993	66752.2	277112	125740	6	118974	7	103649	9	75476	12	43630	15	425	32	2	2675824	2619482	56342	2570828	48654	267582400	261948200	261889478	100	100	35.5	264.7	78.8
ERR222994	68919.2	209152	141515	6	118987	8	93202	10	75235	12	43612	16	406	30	2	3139962	3057640	82322	2986608	71032	313996200	305764000	305692301	100	100	35.4	267.9	83.8
ERR222995	75052.5	247400	157115	6	105865	8	100344	10	75491	12	54702	15	673	28	40	4499176	4431601	67575	4347770	83831	449917600	443160100	443062591	100	100	35.5	275.9	86.1
ERR222996	38154.1	182358	71002	10	65243	13	48972	17	44761	21	23139	27	316	54	325	854150	797431	56719	779474	17957	85415000	79743100	79723590	100	100	35	259	81.9
ERR222999	54703.3	244677	130657	6	104321	8	94540	10	69370	13	44510	16	304	37	4	4428728	4207551	221177	3928874	278677	442872800	420755100	420611328	100	100	35.4	260.2	81.9
ERR223002	43507.1	185442	75198	9	59981	12	55699	16	45646	20	26428	26	313	47	56	1056494	1011337	45157	966004	45333	105649400	101133700	101103937	100	100	35.3	279.1	93.1
ERR223003	52524.5	197269	104471	7	75518	10	60828	13	55863	16	38262	21	407	39	3	8542736	8338878	203858	8096328	242550	854273600	833887800	833669617	100	100	35.5	266.3	84.8
ERR223007	42375.4	176482	90862	8	77335	11	60502	14	43645	18	24214	24	404	49	4	3077078	2987791	89287	2895978	91813	307707800	298779100	298697778	100	100	35.5	257.7	78.4
ERR223008	67117.9	267072	139934	5	117071	7	90866	9	82282	12	49050	15	349	31	0	3246866	3137763	109103	3042824	94939	324686600	313776300	313694567	100	100	35.3	266.6	82.7
ERR223009	14822.7	77498	31495	21	25070	28	20141	37	13232	50	9094	68	316	136	719	913946	809074	104872	729512	79562	91394600	80907400	80868017	100	100	35.3	245.3	73.6
ERR223021	95305.2	344731	187028	5	185900	6	141321	7	85869	10	60512	13	326	22	1	3623968	3514837	109131	3424704	90133	362396800	351483700	351391876	100	100	35.6	246.6	73.6
ERR223022	88808.5	364732	185865	4	141461	6	128218	7	101436	9	68746	11	366	23	8	3049026	2874908	174118	2794924	79984	304902600	287490800	287406700	100	100	35.4	240.9	84.5
ERR223023	49455.6	216761	116666	7	87035	9	74753	12	49677	15	37927	20	304	41	1	1287872	1225478	62394	1176162	49316	128787200	122547800	122508010	100	100	35.3	249	75.5
ERR223024	72527.2	307097	127049	6	122790	7	115693	9	76550	11	68501	14	398	28	126	4020708	3938294	82414	3858044	80250	402070800	393829400	393739861	100	100	35.5	270	84.6
ERR223026	50680.7	219156	110663	7	78170	9	56346	12	46033	16	34218	21	177	40	0	952846	914713	38133	882936	31777	95284600	91471300	91445923	100	100	35.3	274.3	88.5
ERR223027	67991.7	350633	199291	4	130329	5	121725	7	92632	9	54837	12	365	30	12	3390498	3270320	120178	3184122	86198	339049800	327032000	326943943	100	100	35.2	315.2	107.7
ERR223028	58123.9	275200	124125	6	99570	8	92603	10	73717	12	43598	16	304	35	3	1799982	1726268	73714	1679890	46378	179998200	172626800	172579559	100	100	35.4	279.4	88.8
ERR223030	34490.3	265801	77080	8	68466	11	45198	15	31835	20	17513	30	336	62	11	2498166	2327747	170419	2197560	130187	249816600	232774700	232679301	100	100	35.5	213.7	58.5
ERR223031	59827	297539	112376	7	112333	8	92723	10	60391	13	38413	18	474	35	2	3329126	3204095	125031	3019750	184345	332912600	320409500	320304706	100	100	35.4	276.8	85.9
ERR223032	7826.94	58426	16646	43	13184	58	9945	76	6823	102	4314	140	305	269	112	592890	519805	73085	475114	44691	59289000	51980500	51953135	100	100	35	210.9	57.8
ERR223033	38771.8	196132	84147	10	65958	12	55850	16	44442	20	21080	28	336	55	20	2413470	2295074	118396	2201030	94044	241347000	229507400	229425174	100	100	35.6	208.6	53.3
ERR223034	13717	88117	30149	23	24030	30	19933	40	12458	53	8141	72	311	151	153	632196	588706	43490	564462	24244	63219600	58870600	58848741	100	100	35.5	201.6	51.8
ERR223035	12461.5	86966	25418	26	19831	36	14732	48	11173	64	7270	87	301	167	17	516372	481689	34683	463792	17897	51637200	48168900	48153351	100	100	35.4	213.7	54.6
ERR223037	19035.6	160888	39728	18	31572	23	24205	31	20627	40	10740	54	335	109	47	973304	888178	85126	839548	48630	97330400	88817800	88778148	100	100	35.3	194.7	46.3
ERR226335	41263.1	155599	76257	10	66068	13	46274	16	44395	21	22827	27	420	49	5	3291506	3123690	167816	3027634	96056	329150600	312369000	312246091	100	100	36.4	188.5	45.2
ERR226336	38792.2	177425	91346	9	76365	11	65586	14	43889	18	24048	24	332	52	2	3287236	3120280	166956	3017762	102518	328723600	312028000	311903687	100	100	36.4	195.1	46.2
ERR226337	43941.7	186413	99301	8	82394	11	68010	13	44825	17	36138	21	413	46	28	3451748	3310274	141474	3214312	95962	345174800	331027400	330904017	100	100	36.5	198.1	45.7
ERR226338	52520.9	287680	112388	7	99441	8	77020	11	62912	14	37011	18	343	39	46	4214514	4046949	167565	3923518	123431	421451400	404694900	404547642	100	100	36.4	208.7	49.7
ERR226340	53819.2	249949	87379	7	75046	10	61064	13	48266	17	36791	22	610	38	66	3643224	3522337	120887	3436938	85399	364322400	352233700	352120736	100	100	36.4	210.2	48.4
ERR226341	42285.6	320974	113334	6	97505	8	58363	11	44694	16	35724	21	355	51	37	4146494	3943082	203412	3813976	129106	414649400	394308200	394154728	100	100	36.5	208.7	51.4
ERR226342	50448.2	353103	119775	5	78545	8	66635	11	59088	14	34743	19	344	43	32	3918274	3755219	163055	3647840	107379	391827400	375521900	375391082	100	100	36.4	228	62.3
ERR226343	50333.7	262265	99822	6	73589	9	68475	12	45992	16	38248	21	375	43	5	4159710	3978922	180788	3847474	131448	415971000	397892200	397752839	100	100	36.4	242.4	72.7
ERR226344	53771.4	263941	127317	6	97690	8	68362	11	60627	15	38495	19	433	40	15	2834364	2728422	105942	2614348	114074	283436400	272842200	272750299	100	100	36.3	251.9	78.6
ERR226345	56659.9	286682	162128	5	90255	7	73545	10	60348	13	32149	18	392	38	16	3423390	3360185	63205	3301446	58739	342339000	336018500	335930608	100	100	36.3	266	82.3
ERR226346	41186.1	202027	77604	10	68853	13	48464	16	42667	21	23072	27	412	51	3	3097464	2962944	134520	2844672	118272	309746400	296294400	296179340	100	100	36.4	212.9	54.1
ERR226347	63007.4	415867	152150	5	135152	6	89000	8	67847	11	40178	16	344	34	136	3529218	3324924	204294	3210394	114530	352921800	332492400	332368862	100	100	36.4	222.2	61
ERR226348	29793.2	186192	67441	11	55860	15	45033	19	31825	25	19723	33	341	70	8	4290954	4005768	285186	3784070	221698	429095400	400576800	400384886	100	100	36.3	207.9	54.3
ERR226349	38168.1	196578	66125	11	55857	14	45966	18	41963	23	26257	30	339	55	41	3511668	3347934	163734	3222022	125912	351166800	334793400	334666939	100	100	36.4	205	51.3
ERR226350	32270.1	191692	63641	11	53165	14	44305	19	30046	24	23194	32	412	64	17	2930320	2755641	174679	2621062	134579	293032000	275564100	275450012	100	100	36.2	240.2	86.2
ERR226351	81272.1	477099	196357	4	141779	5	116149	7	84678	9	79290	11	449	26	30	4845608	4722359	123249	4613412	108947	484560800	472235900	472100525	100	100	36.4	230.6	61
ERR226352	38222.8	197351	79095	9	68388	11	46075	16	43034	20	23704	26	342	55	4	3616240	3453780	162460	3359614	94166	361624000	345378000	345246460	100	100	36.5	192.1	45.1
ERR226353	34487.3	234577	67322	11	50151	14	44921	19	32941	24	22752	32	401	60	12	2626306	2507615	118691	2361810	145805	262630600	250761500	250658162	100	100	36.3	240.2	84.5
ERR226354	41784.8	196558	99385	7	77344	9	65612	12	46143	16	22928	22	336	49	2	2617490	2473296	144194	2405284	68012	261749000	247329600	247241000	100	100	36.3	210.6	59.7
ERR226355	55810.4	258957	91155	7	84770	9	66031	12	53926	15	40980	20	342	38	32	3336320	3184390	151930	3084840	99550	333632000	318439000	318326584	100	100	36.4	220.6	64.5
ERR226356	32122	161714	66955	12	49877	15	44458	20	40578	25	19711	33	423	65	4	3000510	2819909	180601	2702874	117035	300051000	281990900	281861296	100	100	36.4	195.5	43.5
ERR226357	38429.7	209556	84122	8	77195	11	56318	14	44654	18	30242	23	321	53	29	2905290	2731337	173953	2643088	88249	290529000	273133700	273017506	100	100	36.4	193	47.2
ERR226358	48471.5	197744	124897	7	77318	10	62058	13	45418	16	35754	21	342	42	5	2761870	2654879	106991	2564218	90661	276187000	265487900	265397363	100	100	36.4	233.1	69.3
ERR226359	70545.1	277139	121444	6	87281	8	72491	11	56776	14	44909	18	342	29	9	2461384	2380866	80518	2307632	73234	246138400	238086600	238010900	100	100	36.4	240.7	73.6
ERR226360	43649.1	277189	91288	7	70754	10	56330	13	44230	18	24190	24	334	48	7	2421362	2313104	108258	2213236	99868	242136200	231310400	231227203	100	100	36.3	247.2	78.7
ERR226361	127928	519028	283225	3	148252	4	131143	5	93679	7	68722	10	434	16	12	2864736	2769534	95202	2692222	77312	286473600	276953400	276873490	100	100	36.3	273.9	99.6
ERR226362	107541	332909	192948	4	171541	5	148136	7	129290	8	87592	10	341	19	2	2726838	2646236	80602	2584600	61636	272683800	264623600	264552174	100	100	36.3	271.6	94.2
ERR226363	56659.3	197467	99247	8	87994	10	68862	13	63397	16	39850	20	412	37	1	3716202	3644126	72076	3571436	72690	371620200	364412600	364317250	100	100	36.3	252.8	74.9
ERR226364	97707.8	467525	273758	3	192961	5	113973	6	91267	8	56297	10	304	21	50	3663646	3543055	120591	3434136	108919	366364600	354305500	354200708	100	100	36.3	261.7	90.2
ERR226365	97563.9	344527	189699	4	144198	6	125012	7	98783	9	61954	11	322	21	9	3901974	3754308	147666	3642120	112188	390197400	375430800	375315507	100	100	36.3	260.4	90.9
ERR226366	145511	488747	258421	3	226341	4	192917	5	147291	6	86222	8	321	14	1	3723728	3635880	87848	3536542	99338	372372800	363588000	363487286	100	100	36.3	269.8	88.3
ERR226367	61019.1	282671	99392	7	91084	9	69902	12	48789	15	39249	20	341	35	4	3837956	3587478	250478	3398188	189290	383795600	358747800	358619034	100	100	35.9	288.8	101.7
ERR226368	81838.5	290820	119713	6	111138	8	90022	10	68285	13	52290	16	344	26	9	4275328	4098795	176533	4000150	98645	427532800	409879500	409759786	100	100	36.3	272.2	93.4
ERR226369	69330.3	300351	120066	6	111105	8	110566	9	93790	12	43360	14	321	31	24	2951470	2858887	92583	2778100	80787	295147000	285888700	285805540	100	100	36.2	285.2	107.6
ERR226370	69993	414072	144509	5	112686	7	112367	8	68752	11	46736	14	349	30	2	3346160	3263667	82493	3180078	83589	334616000	326366700	326278377	100	100	36.2	290.6	104.1
ERR226371	64819.7	291870	120437	6	108136	8	90300	10	77031	12	45090	16	321	33	14	3554994	3483441	71553	3422528	60913	355499400	348344100	348255261	100	100	36.1	309.2	113.8
ERR226372	67592.9	273802	120429	6	111097	8	95163	10	63930	13	44924	17	321	31	1	3967626	3887470	80156	3816608	70862	396762600	388747000	388643224	100	100	36.3	251.4	76.8
ERR226373	102962	400964	198599	4	196287	5	148981	7	145221	8	96557	10	349	20	24	1974634	1913201	61433	1879444	33757	197463400	191320100	191272297	100	100	36.2	273.4	95.2
ERR226374	76582.1	282023	189746	5	185152	6	124238	8	86224	10	68717	12	301	28	1	3367550	3320412	47138	3268634	51778	336755000	332041200	331958769	100	100	36.3	286.3	90.8
ERR226375	89701.7	413363	255055	3	242942	4	199286	5	113087	7	68739	9	326	24	6	3593848	3489320	104528	3398458	90862	359384800	348932000	348838392	100	100	36.2	273.2	91.1
ERR226376	90660.4	339475	157254	5	102953	7	93674	9	77344	12	46544	15	342	23	14	2553016	2468228	84788	2401194	67034	255301600	246822800	246750100	100	100	36.3	266.2	92.1
ERR226377	55113.8	241403	112396	7	90104	9	76100	11	50006	15	43217	19	339	38	1	4092648	3987971	104677	3899526	88445	409264800	398797100	398675149	100	100	36.4	222.2	55.7
ERR226378	46484.5	227531	77328	9	63777	13	51820	16	43038	21	31963	26	340	46	6	2861746	2777732	84014	2720048	57684	286174600	277773200	277686419	100	100	36.4	222.3	61.8
ERR226379	46655.6	196390	92429	10	68954	12	60488	15	45578	19	25143	25	412	45	15	3245922	3167872	78050	3100346	67526	324592200	316787200	316694175	100	100	36.4	228.1	59.7
ERR226380	65916.9	304710	147379	5	94462	7	91201	9	65748	12	45447	16	304	31	4	1299324	1229536	69788	1199634	29902	129932400	122953600	122917203	100	100	36.1	251.9	83.7
ERR226381	107523	396782	320010	3	192737	4	127440	6	126579	7	87636	9	349	19	1	3599890	3498358	101532	3424272	74086	359989000	349835800	349740344	100	100	36.3	271.5	93.1
ERR226382	45735.3	191655	84632	10	67354	13	55854	16	42609	21	25080	27	349	46	8	3395240	3249558	145682	3155526	94032	339524000	324955800	324838444	100	100	36.4	214	55.2
ERR226383	102512	352078	248598	4	192741	5	164240	6	93655	8	88101	10	326	20	18	2912430	2820809	91621	2732562	88247	291243000	282080900	282000849	100	100	36.2	274.4	89.1
ERR226384	38850.3	196386	77118	10	65355	13	45470	17	42609	22	26419	28	341	55	6	3094236	2952810	141426	2862434	90376	309423600	295281000	295172459	100	100	36.4	204.5	50.8
ERR226385	40236.8	295157	90467	8	66471	11	49144	15	43171	19	25976	26	474	54	63	3682788	3472550	210238	3364520	108030	368278800	347255000	347121872	100	100	36.4	204.3	49.4
ERR226386	51276	196199	104793	8	72493	10	59117	14	45250	18	34509	23	335	41	80	3894988	3761534	133454	3666812	94722	389498800	376153400	376030568	100	100	36.4	215	53.7
ERR226387	40339.2	191622	76293	10	63846	13	59129	17	45251	21	27087	26	319	52	14	4151412	4033371	118041	3947106	86265	415141200	403337100	403204201	100	100	36.5	206.1	48.9
ERR226388	39468.2	213421	90006	9	62179	12	50198	16	42507	20	23636	28	304	54	28	932936	897204	35732	874244	22960	93293600	89720400	89694296	100	100	36.2	251	78.5
ERR226389	52389.7	288824	90075	6	69466	9	57812	12	45639	16	33065	21	488	40	14	3262038	3178872	83166	3096868	82004	326203800	317887200	317793427	100	100	36.3	232.3	64.6
ERR226333	41172	222611	80358	9	60682	12	46427	16	42727	21	25134	27	319	51	6	3304660	3180291	124369	3101402	78889	330466000	318029100	317916633	100	100	36.4	197.9	47.1
ERR226334	61515.6	243941	106546	7	92063	9	76248	11	59515	14	43003	19	616	34	16	2667968	2544596	123372	2438318	106278	266796800	254459600	254374657	100	100	36.4	237	70.2
